# Supplementary material for: Correction: STAT3 balances myocyte hypertrophy vis-à-vis autophagy in response to Angiotensin II by modulating the AMPKα/mTOR axis
Source: PLoS One. 2023 Nov 8;18(11):e0294366. doi: 10.1371/journal.pone.0294366 (PMC10631643; doi:10.1371/journal.pone.0294366)
Supplement: S2 File — (XLSX) [file pone.0294366.s002.xlsx]

## Sheet: 5B
Figure 5B
Fig 5B: Ang II and WP1066 cotreatment
pAMPKα
1st	Density				2nd	Density				3rd	Density				Summary
AngII + WP	pAMPKα	AMPKa	ratio	vs. control	AngII + WP	pAMPKα	AMPKa	ratio	vs. control	AngII + WP	pAMPKα	AMPKa	ratio	vs. control	AngII + WP	Mean	vs. control	SD	SEM
Control	12200	29600	0.412162	1	Control	16900	30100	0.561462	1	Control	16800	30000	0.56	1	Control	0.511208	1	0.0857793	0.0495247
AngII	16500	28100	0.587189	1.42465	AngII	17000	32440	0.524044	0.933357	AngII	19400	32900	0.589666	1.05297	AngII	0.566966	1.10907	0.037192	0.0214728
WP1066	32500	28500	1.14035	2.76675	WP1066	45200	30500	1.48197	2.63948	WP1066	39800	30500	1.30492	2.33021	WP1066	1.30908	2.56076	0.170846	0.0986381
AngII + WP1066	41800	26000	1.60769	3.90063	AngII + WP1066	38600	31600	1.22152	2.17561	AngII + WP1066	41700	31200	1.33654	2.38668	AngII + WP1066	1.38858	2.71628	0.198277	0.114476
	pAMPKa
WP1066	MEAN	SEM
Control	1	0.0495247
AngII	1.10907	0.0214728
WP1066	2.56076	0.0986381
AngII + WP1066	2.71628	0.114476
Statistic analysis	P Value
AngII vs. Control	1
WP1066 vs. Control	0.001
AngII + WP1066 vs. Control	0
WP1066 vs. AngII	0.001
AngII + WP1066 vs. AngII	0.001
AngII + WP1066 vs. WP1066	1
pmTOR
1st	Density				2nd	Density				3rd	Density				Summary
AngII + WP	pmTOR	mTOR	ratio	vs. control	AngII + WP	pmTOR	mTOR	ratio	vs. control	AngII + WP	pmTOR	mTOR	ratio	vs. control	AngII + WP	Mean	vs. control	SD	SEM
Control	38500	58100	0.662651	1	Control	34300	51100	0.671233	1	Control	16500	32200	0.512422	1	Control	0.615435	1	0.0893149	0.051566
AngII	28900	42300	0.683215	1.03103	AngII	25100	44200	0.567873	0.846015	AngII	18700	32400	0.57716	1.12634	AngII	0.609416	1.00113	0.0640801	0.0369967
WP1066	12900	44300	0.291196	0.439442	WP1066	7660	43200	0.177315	0.264163	WP1066	6540	32500	0.201231	0.392707	WP1066	0.223247	0.365437	0.0600483	0.0346689
AngII + WP1066	11300	40000	0.2825	0.426319	AngII + WP1066	6320	42500	0.148706	0.221541	AngII + WP1066	6720	33800	0.198817	0.387995	AngII + WP1066	0.210007	0.345285	0.0675954	0.0390262
	p-mTOR
WP1066	MEAN	SEM
Control	1	0.051566
AngII	1.00113	0.0369967
WP1066	0.365437	0.0346689
AngII + WP1066	0.345285	0.0390262
Statistic analysis	P Value
AngII vs. Control	1
WP1066 vs. Control	0.001
AngII + WP1066 vs. Control	0.001
WP1066 vs. AngII	0.001
AngII + WP1066 vs. AngII	0.001
AngII + WP1066 vs. WP1066	1

## Sheet: 5E
Figure 5E
Fig. 5E: STAT3-KD and Ang II cotreatment
pAMPKα
1st	Density				2nd	Density				3rd	Density				Summary
STAT3-KD	pAMPKα	AMPKa	ratio	vs. control	STAT3-KD	pAMPKα	AMPKa	ratio	vs. control	STAT3-KD	pAMPKα	AMPKa	ratio	vs. control	STAT3-KD	Mean	vs. control	SD	SEM
Scramble	13000	35500	0.366197	1	Scramble	13700	34400	0.398256	1	Scramble	16200	30700	0.527687	1	Scramble	0.430713	1	0.0854979	0.0493622
STAT3-KD	18700	32300	0.578947	1.58097	STAT3-KD	19900	33500	0.59403	1.49158	STAT3-KD	22700	28000	0.810714	1.53635	STAT3-KD	0.661231	1.5363	0.129676	0.0748686
SCR + Ang II	14200	36300	0.391185	1.06824	SCR + Ang II	14200	34200	0.415205	1.04256	SCR + Ang II	17300	27300	0.6337	1.2009	SCR + Ang II	0.48003	1.1039	0.133623	0.0771472
KD + Ang II	19200	32400	0.592593	1.61823	KD + Ang II	20100	34000	0.591176	1.48441	KD + Ang II	24400	27500	0.887273	1.68144	KD + Ang II	0.690347	1.5947	0.170544	0.0984636
	pAMPKa
STAT3-KD	MEAN	SEM
Scramble	1	0.0493622
STAT3-KD	1.5363	0.0748686
Scr + Ang II	1.1039	0.0771472
KD + Ang II	1.5947	0.0984636
Stastic Analysis	P Value
STAT3-KD vs. Scramble	0
Scr + Ang II vs. Scramble	0.628
KD + Ang II vs. Scramble	0
Scr + Ang II vs. STAT3-KD	0
KD + Ang II vs. STAT3-KD	1
KD + Ang II vs. Scr + AngII	0
pmTOR
1st	Density				2nd	Density				3rd	Density				Summary
STAT3-KD	pmTOR	mTOR	ratio	vs. control	STAT3-KD	pmTOR	mTOR	ratio	vs. control	STAT3-KD	pmTOR	mTOR	ratio	vs. control	STAT3-KD	Mean	vs. control	SD	SEM
Scramble	22200	31000	0.716129	0.999999	Scramble	21000	31100	0.675241	1	Scramble	16500	28700	0.574913	1.00001	Scramble	0.655428	1	0.0726631	0.0419521
STAT3-KD	11370	30200	0.37649	0.525729	STAT3-KD	12100	32200	0.375776	0.556507	STAT3-KD	8700	28200	0.308511	0.536624	STAT3-KD	0.353592	0.53962	0.0390436	0.0225418
SCR + Ang II	22900	31100	0.736334	1.02821	SCR + Ang II	20000	32200	0.621118	0.919846	SCR + Ang II	15500	27400	0.565693	0.983969	SCR + Ang II	0.641049	0.977343	0.0870489	0.0502577
KD + Ang II	10610	30600	0.346732	0.484175	KD + Ang II	9600	30500	0.314754	0.466136	KD + Ang II	6720	28600	0.234965	0.408699	KD + Ang II	0.298817	0.453003	0.0575626	0.0332338
	p-MTOR
STAT3-KD	MEAN	SEM
Scramble	1	0.0419521
STAT3-KD	0.53962	0.0225418
Scr + Ang II	0.977343	0.0502577
KD + Ang II	0.453003	0.0332338
Stastic Analysis	P Value
STAT3-KD vs. Scramble	0.003
Scr + Ang II vs. Scramble	1
KD + Ang II vs. Scramble	0.001
Scr + Ang II vs. STAT3-KD	0.004
KD + Ang II vs. STAT3-KD	1
KD + Ang II vs. Scr + AngII	0.001

## Sheet: 5C and 5F
Figure 5C and 5F
RLU-A
	1	2	3	4	5	6	7	8	9	10	11	12					RLU-A	RLU-B	RLU-C	ADP/ATP	AVERAGE	SEM
A													Luciferase activity:Lum			CNTROL	8500	4653	12205	0.888471	0.769394	0.059787
B													Luciferase activity:Lum				9363	4821	11379	0.700417
C													Luciferase activity:Lum				8240	6352	12279	0.719296
D													Luciferase activity:Lum			ANGII 12 H	6438	6188	11972	0.898416	0.781641	0.0587862
E	8500	9363	8240	6438	9245	9075	7385	8725	7675	7025	8952	8665	Luciferase activity:Lum				9245	5618	12195	0.711412
F	11154	11882	13222	13206	14015	13064	13329	12717	10423	11118	10206	9636	Luciferase activity:Lum				9075	5754	12425	0.735096
G	8932	8073	7643	8528	8517	7706	8043	7798	7604	7944	8329	8357	Luciferase activity:Lum			ANGII 24 H	7385	5429	11395	0.807854	0.760967	0.0326716
H													Luciferase activity:Lum				8725	5154	11245	0.698109
																	7675	5132	11095	0.776938
																ANGII 48 H	7025	4941	12185	1.03117	0.776879	0.13009
																	8952	6052	12295	0.697386
																	8665	5488	10705	0.602077
RLU-B
	1	2	3	4	5	6	7	8	9	10	11	12
A													Luciferase activity:Lum			0 H	0.769394	0.059787
B													Luciferase activity:Lum			12 H	0.781641	0.0587862
C													Luciferase activity:Lum			24 H	0.760967	0.0326716
D													Luciferase activity:Lum			48 H	0.776879	0.13009
E	4653	4821	6352	6188	5618	5754	5429	5154	5132	4941	6052	5488	Luciferase activity:Lum
F	5763	5985	5810	5926	6158	5656	8556	6798	7443	7739	6174	7715	Luciferase activity:Lum
G	4819	5214	5092	4816	4892	5047	10294	10492	7577	8662	6952	6884	Luciferase activity:Lum
H													Luciferase activity:Lum
																	RLUA	RLUB	RLUC	ADP/ATP	AVERAGE	SEM
																CONTROL	11154	5763	14908	0.819885	0.755637	0.0406841
																	11882	5985	14068	0.680273
RLU-C																	13222	5810	15948	0.766752
	1	2	3	4	5	6	7	8	9	10	11	12				ANGII	13206	5926	15382	0.716038	0.758229	0.0435108
A													Luciferase activity:Lum				14015	6158	18004	0.845237
B													Luciferase activity:Lum				13064	5656	14976	0.713411
C													Luciferase activity:Lum			WP1066	13329	8556	26656	1.35794	1.52211	0.0887343
D													Luciferase activity:Lum				12717	6798	26456	1.5458
E	12205	11379	12279	11972	12195	12425	11395	11245	11095	12185	12295	10705	Luciferase activity:Lum				10423	7443	24772	1.66257
F	14908	14068	15948	15382	18004	14976	26656	26456	24772	21474	23882	24984	Luciferase activity:Lum			ANGII + WP1066	11118	7739	21474	1.23538	1.58753	0.17684
G	10386	11105	8673	19278	18554	14791	16326	13376	13132	18397	20673	20437	Luciferase activity:Lum				10206	6174	23882	1.73506
H													Luciferase activity:Lum				9636	7715	24984	1.79213
																Control	0.755637	0.0406841
																Ang II	0.758229	0.0435108
																WP1066	1.52211	0.0887343
																Ang II + WP1066	1.58753	0.17684
																Statistic Analysis	P value
																AngII vs. Contrl	1
																WP1066 vs. Contlrl	0.005
																AngII + WP1066 vs. Contrl	0.005
																WP1066 vs. AngII	0.005
																AngII + WP1066 vs. AngII	0.003
																AngII + WP1066 vs. WP1066	1
																	RLUA	RLUB	RLUC	ADP/ATP	AVERAGE	SEM
																SCRAMBLE	8932	4819	10386	0.623265	0.607171	0.0758252
																	8073	5214	11105	0.729716
																	7643	5092	8673	0.468533
																KD	8528	4816	19278	1.69583	1.52146	0.131196
																	8517	4892	18554	1.60409
																	7706	5047	14791	1.26447
																SCR + ANGII	8043	10294	16326	0.749969	0.616781	0.123599
																	7798	10492	13376	0.369838
																	7604	7577	13132	0.730537
																KD + ANGII	7944	8662	18397	1.22545	1.49819	0.136571
																	8329	6952	20673	1.64738
																	8357	6884	20437	1.62175
																Scamble	0.607171	0.0758252
																STAT3-KD	1.52146	0.131196
																Scr + Ang II	0.616781	0.123599
																KD + Ang II	1.49819	0.136571
																Statistic Analysis	P value
																STAT3-KD vs. Scr	0.004
																Scr + Ang II vs. Scr	1
																KD + Ang II vs. Scr	0.004
																Scr + Ang II vs. STAT3-KD	0.004
																KD + Ang II vs. STAT3-KD	1
																KD + Ang II vs. Scr + Ang II	0.005
